# Supplementary material for: Intraoperative Stress Burden, Adapted Textbook Outcome, and Overall Survival After Curative-Intent Gastrectomy for Gastric Adenocarcinoma: A Single-Center Retrospective Cohort Study
Source: Cancers (Basel). 2026 Jun 18;18(12):1975. doi: 10.3390/cancers18121975 (PMC13296978; doi:10.3390/cancers18121975)
Supplement: Supplementary file 1 [file cancers-18-01975-s001.zip]

Archive with 1 entries (1 files):
- cancers-4370387-supplementary.pdf
